# Supplementary material for: Ascorbate Peroxidase 2 (APX2) of Chlamydomonas Binds Copper and Modulates the Copper Insertion into Plastocyanin
Source: Antioxidants (Basel). 2023 Oct 31;12(11):1946. doi: 10.3390/antiox12111946 (PMC10669542; doi:10.3390/antiox12111946)
Supplement: Supplementary file 1 [file antioxidants-12-01946-s001.zip]

Archive with 1 entries (1 files):
- antioxidants-2645516-supplementary.pdf
